# Supplementary material for: The effect of hydration status on plasma FGF21 concentrations in humans: A subanalysis of a randomised crossover trial
Source: PLoS One. 2020 Aug 5;15(8):e0235557. doi: 10.1371/journal.pone.0235557 (PMC7406048; doi:10.1371/journal.pone.0235557)
Supplement: S1 Data — (XLSX) [file pone.0235557.s001.xlsx]

## Sheet: FGF21
HYPO	age	sex	fgf21	BM change from baseline	Uosm change from basline	Sosm change from baseline	copeptin change from baseline	insulin change from baseline	glucose change from baseline
HP01	25	male	96.6	-1.5	430.5	14	0	31.815	0.91
HP02	36	female	807.12	-1.2	199.25	4	8.324	-22.11	-0.01
HP04	22	male	114.89	-1.2	419.333	13	8.637	-4.746	0.07
HP05	41	male	732.86	-2.9	437.667	11	24.62	-20.226	0.52
HP06	36	female	439.33	-1	281	10	30.901	-11.178	0.05
HP07	25	female	393.44	-0.6	350.833	5	0.273	-2.862	-0.67
HP08	28	female	172.92	-0.9	400.5	7	9.966	-5.712	-0.05
HP09	24	female	511.59	-0.8	568.5	7	23.8	1.251	0.15
HP10	44	male	761.07	-0.6	462.5	3	11.804	0	-0.16
HP11	23	male	205.87	-3.6	188.5	10	31.715	-0.132	-0.52
HP12	23	female	1893.7	-0.8	435.833	16	9.296	-7.203	0.03
HP13	22	female	637.95	-0.8	786	14	15.956	1.599	0.25
HP14	25	female	227.77	-0.7	392.5	9	8.065	-19.386	-0.02
HP15	37	male	174.88	-2	541	7	7.488	1.68	0.35
HP16	50	male	137.75	-1.4	548	11	15.584	4.83	0.22
HP17	24	male	25.722	-0.8	616.5	8	8.301	0	-0.01
RE
HP01	25	male	233.85	-0.1	704.5	2	0	21.615	1.39
HP02	36	female	816.12	-0.4	97.6667	1	1.194	-10.413	0.08
HP04	22	male	203.09	0.1	-281.5	2	-0.092	0	-0.33
HP05	41	male	911.68	0.2	78.5	8	-0.567	-24.432	0.21
HP06	36	female	479.73	-1.25	-14	2	-0.49	-14.478	-0.15
HP07	25	female	198.8	0.133333	184	0	0.0436	5.292	-0.13
HP08	28	female	169.11	-0.1	-54.5	-5	-0.816	3.909	-0.56
HP09	24	female	691.47	0.3	188	1	-0.845	6.612	0.19
HP10	44	male	243.32	0.1	-18	-3	-0.002	-4.077	0.27
HP11	23	male	238.94	0	229.833	3	8.493	-6.534	-0.49
HP12	23	female	1798.1	-0.4	-18	1	-0.213	-8.124	-0.09
HP13	22	female	625.24	-0.5	124.5	-2	0.442	2.373	0.12
HP14	25	female	415.7	0.1	153	0	-0.009	-1.233	0.03
HP15	37	male	230.9	-0.4	195.5	-3	-1.353	-8.538	0.16
HP16	50	male	191.35	0.4	360	1	-0.244	2.397	-0.08
HP17	24	male	25.926	0.1	176	4	1.381	0	0.1
